# Supplementary material for: TiltRec: an ultra-fast and open-source toolkit for cryo-electron tomographic reconstruction
Source: Bioinformatics. 2025 Feb 14;41(3):btaf068. doi: 10.1093/bioinformatics/btaf068 (PMC11886794; doi:10.1093/bioinformatics/btaf068)
Supplement: btaf068_Supplementary_Data [file btaf068_supplementary_data.zip]

Archive with 2 entries (2 files):
- TiltRec_sup.pdf
- TiltRec_manual.pdf
